# Supplementary material for: Decreased 25-Hydroxy Vitamin D Level Is Associated with All-Cause Mortality in Patients with Type 2 Diabetes at High Cardiovascular Risk
Source: Metabolites. 2023 Jul 27;13(8):887. doi: 10.3390/metabo13080887 (PMC10456820; doi:10.3390/metabo13080887)
Supplement: Supplementary file 1 [file metabolites-13-00887-s001.zip]

Archive with 1 entries (1 files):
- metabolites-2520636-supplementary.pdf
